# Supplementary material for: Plastome Evolution and Codon Usage Dynamics in Argentina (Rosaceae): Phylogenomic Resolution and Adaptive Signatures
Source: Ecol Evol. 2026 Jul 27;16(7):e74073. doi: 10.1002/ece3.74073 (PMC13403045; doi:10.1002/ece3.74073)
Supplement: Supplementary file 1 — Table S1: The information of species used for phylogenetic analysis in this study. [file ECE3-16-e74073-s001.xlsx]

## Sheet: Sheet1
Table S1 RSCU values of each codon among eighteen Argentina species
Codons	Argentina anserina	A. cardotiana	A. fallens	A. festiva	A. gombalana	A. leuconota	A. leuconota_var_brachyphyllaria	A. lineata	A. micropetala	A. microphylla	A. parvula	A. peduncularis	A. phanerophlebia	A. polyphylla	A. smithiana	A. stenophylla var. emergens	A. stenophylla var. stenophylla	A. taliensis
CUC	0.33	0.34	0.33	0.34	0.33	0.33	0.33	0.34	0.33	0.33	0.34	0.33	0.36	0.34	0.34	0.33	0.34	0.33
CUG	0.38	0.39	0.37	0.39	0.39	0.37	0.38	0.38	0.38	0.39	0.41	0.38	0.38	0.4	0.39	0.39	0.39	0.4
UAC	0.38	0.37	0.38	0.38	0.37	0.38	0.38	0.38	0.37	0.38	0.38	0.38	0.38	0.38	0.38	0.37	0.38	0.37
GAC	0.39	0.39	0.37	0.38	0.39	0.38	0.38	0.38	0.39	0.39	0.38	0.38	0.39	0.38	0.39	0.39	0.39	0.39
AGC	0.4	0.4	0.41	0.41	0.41	0.4	0.39	0.42	0.41	0.42	0.41	0.41	0.4	0.41	0.4	0.42	0.4	0.41
CGG	0.42	0.45	0.46	0.47	0.48	0.46	0.47	0.46	0.48	0.44	0.48	0.46	0.48	0.46	0.44	0.42	0.47	0.44
CGC	0.44	0.45	0.44	0.45	0.46	0.44	0.43	0.45	0.44	0.46	0.45	0.44	0.44	0.45	0.45	0.46	0.48	0.46
AAC	0.45	0.47	0.45	0.46	0.46	0.46	0.45	0.46	0.49	0.46	0.47	0.46	0.48	0.47	0.46	0.47	0.47	0.47
AAG	0.45	0.46	0.45	0.45	0.47	0.46	0.46	0.45	0.46	0.46	0.46	0.46	0.46	0.46	0.46	0.46	0.46	0.46
ACG	0.45	0.45	0.46	0.43	0.46	0.48	0.47	0.43	0.45	0.45	0.45	0.46	0.44	0.46	0.46	0.45	0.45	0.45
GCG	0.45	0.47	0.43	0.47	0.44	0.44	0.43	0.47	0.47	0.49	0.46	0.43	0.49	0.47	0.47	0.48	0.47	0.47
GUC	0.45	0.43	0.44	0.42	0.45	0.44	0.44	0.44	0.44	0.44	0.43	0.44	0.43	0.43	0.44	0.44	0.43	0.44
CAG	0.47	0.47	0.46	0.46	0.46	0.46	0.46	0.45	0.46	0.46	0.46	0.46	0.46	0.46	0.47	0.45	0.47	0.45
GGC	0.48	0.49	0.47	0.47	0.47	0.47	0.47	0.47	0.48	0.48	0.47	0.47	0.49	0.48	0.48	0.47	0.48	0.48
UGC	0.48	0.46	0.45	0.44	0.47	0.46	0.46	0.45	0.48	0.47	0.47	0.46	0.47	0.47	0.47	0.47	0.47	0.46
GAG	0.5	0.49	0.51	0.49	0.5	0.5	0.5	0.5	0.5	0.5	0.51	0.5	0.49	0.51	0.5	0.5	0.51	0.5
AUC	0.53	0.56	0.55	0.54	0.54	0.54	0.55	0.54	0.56	0.57	0.55	0.55	0.56	0.55	0.56	0.56	0.56	0.56
CAC	0.53	0.52	0.52	0.53	0.53	0.52	0.53	0.53	0.53	0.54	0.53	0.52	0.53	0.53	0.53	0.54	0.54	0.53
GUG	0.55	0.56	0.56	0.54	0.56	0.56	0.56	0.54	0.55	0.55	0.55	0.56	0.56	0.56	0.55	0.55	0.56	0.55
CCG	0.56	0.59	0.56	0.58	0.55	0.54	0.55	0.57	0.59	0.58	0.58	0.55	0.61	0.59	0.58	0.58	0.57	0.57
UCG	0.58	0.61	0.6	0.57	0.61	0.62	0.61	0.57	0.61	0.62	0.57	0.62	0.61	0.58	0.59	0.61	0.61	0.6
GCC	0.6	0.61	0.61	0.6	0.62	0.61	0.61	0.6	0.61	0.61	0.6	0.61	0.62	0.61	0.61	0.6	0.6	0.61
UUC	0.64	0.64	0.64	0.63	0.64	0.64	0.65	0.63	0.64	0.64	0.65	0.64	0.64	0.65	0.65	0.65	0.64	0.64
AGG	0.65	0.69	0.66	0.67	0.65	0.65	0.64	0.68	0.65	0.66	0.65	0.65	0.65	0.65	0.65	0.64	0.65	0.65
GGG	0.75	0.74	0.74	0.72	0.73	0.74	0.75	0.73	0.73	0.75	0.74	0.74	0.74	0.75	0.74	0.74	0.73	0.73
CUA	0.76	0.75	0.76	0.74	0.76	0.75	0.76	0.75	0.76	0.74	0.75	0.74	0.75	0.75	0.74	0.75	0.75	0.75
ACC	0.77	0.8	0.78	0.77	0.81	0.77	0.78	0.78	0.8	0.81	0.8	0.79	0.78	0.79	0.79	0.81	0.82	0.8
CCC	0.81	0.81	0.82	0.81	0.83	0.83	0.83	0.81	0.8	0.83	0.84	0.83	0.79	0.83	0.82	0.83	0.8	0.82
UCC	0.94	0.96	0.94	0.93	0.95	0.94	0.93	0.94	0.96	0.94	0.94	0.94	0.96	0.95	0.95	0.95	0.97	0.95
AUA	0.96	0.94	0.94	0.95	0.94	0.94	0.94	0.95	0.93	0.93	0.94	0.94	0.93	0.94	0.94	0.93	0.94	0.94
UGG	1	1	1	1	1	1	1	1	1	1	1	1	1	1	1	1	1	1
CCA	1.1	1.09	1.08	1.08	1.08	1.09	1.08	1.09	1.09	1.06	1.07	1.08	1.08	1.08	1.08	1.06	1.09	1.08
GCA	1.11	1.11	1.12	1.1	1.11	1.11	1.12	1.11	1.1	1.08	1.1	1.12	1.09	1.1	1.1	1.09	1.09	1.09
UCA	1.14	1.12	1.12	1.16	1.11	1.12	1.12	1.15	1.12	1.1	1.13	1.12	1.11	1.13	1.13	1.11	1.11	1.12
ACA	1.19	1.17	1.18	1.21	1.18	1.18	1.19	1.21	1.19	1.19	1.18	1.19	1.19	1.18	1.18	1.19	1.19	1.19
UUG	1.22	1.22	1.21	1.2	1.21	1.19	1.21	1.2	1.22	1.22	1.2	1.21	1.23	1.2	1.23	1.22	1.22	1.22
AGU	1.23	1.22	1.24	1.22	1.23	1.25	1.26	1.23	1.22	1.22	1.22	1.24	1.24	1.21	1.23	1.23	1.23	1.22
CUU	1.27	1.26	1.27	1.25	1.26	1.26	1.26	1.25	1.26	1.27	1.25	1.26	1.24	1.25	1.26	1.27	1.26	1.27
GGU	1.33	1.31	1.33	1.35	1.33	1.33	1.33	1.34	1.33	1.33	1.34	1.33	1.32	1.33	1.32	1.33	1.33	1.33
CGU	1.36	1.32	1.34	1.33	1.33	1.34	1.35	1.33	1.34	1.34	1.33	1.34	1.34	1.34	1.34	1.33	1.33	1.33
UUU	1.36	1.36	1.36	1.37	1.36	1.36	1.35	1.37	1.36	1.36	1.35	1.36	1.36	1.35	1.35	1.35	1.36	1.36
CGA	1.37	1.38	1.39	1.32	1.37	1.4	1.38	1.33	1.39	1.38	1.35	1.39	1.38	1.35	1.38	1.41	1.33	1.38
GGA	1.45	1.46	1.46	1.46	1.47	1.46	1.45	1.46	1.46	1.45	1.45	1.46	1.46	1.44	1.46	1.46	1.46	1.46
GUU	1.46	1.48	1.48	1.49	1.47	1.48	1.47	1.48	1.48	1.47	1.47	1.47	1.47	1.47	1.47	1.47	1.48	1.47
CAU	1.47	1.48	1.48	1.47	1.47	1.48	1.47	1.47	1.47	1.46	1.47	1.48	1.47	1.47	1.47	1.46	1.46	1.47
GAA	1.5	1.51	1.49	1.51	1.5	1.5	1.5	1.5	1.5	1.5	1.49	1.5	1.51	1.49	1.5	1.5	1.49	1.5
AUU	1.51	1.51	1.51	1.5	1.52	1.52	1.51	1.5	1.51	1.5	1.51	1.52	1.51	1.51	1.5	1.5	1.51	1.5
UGU	1.52	1.54	1.55	1.56	1.53	1.54	1.54	1.55	1.52	1.53	1.53	1.54	1.53	1.53	1.53	1.53	1.53	1.54
CAA	1.53	1.53	1.54	1.54	1.54	1.54	1.54	1.55	1.54	1.54	1.54	1.54	1.54	1.54	1.53	1.55	1.53	1.55
CCU	1.53	1.51	1.54	1.53	1.54	1.54	1.54	1.52	1.51	1.53	1.51	1.54	1.51	1.5	1.52	1.53	1.53	1.52
GUA	1.54	1.53	1.53	1.55	1.52	1.53	1.53	1.54	1.53	1.54	1.55	1.53	1.54	1.54	1.53	1.54	1.53	1.54
AAA	1.55	1.54	1.55	1.55	1.53	1.54	1.54	1.55	1.54	1.54	1.54	1.54	1.54	1.54	1.54	1.54	1.54	1.54
AAU	1.55	1.53	1.55	1.54	1.54	1.54	1.55	1.54	1.51	1.54	1.53	1.54	1.52	1.53	1.54	1.53	1.53	1.53
ACU	1.59	1.58	1.59	1.59	1.56	1.57	1.56	1.59	1.56	1.56	1.57	1.56	1.58	1.57	1.57	1.55	1.54	1.57
GAU	1.61	1.61	1.63	1.62	1.61	1.62	1.62	1.62	1.61	1.61	1.62	1.62	1.61	1.62	1.61	1.61	1.61	1.61
UAU	1.62	1.63	1.62	1.62	1.63	1.62	1.62	1.62	1.63	1.62	1.62	1.62	1.62	1.62	1.62	1.63	1.62	1.63
UCU	1.7	1.68	1.7	1.71	1.68	1.67	1.69	1.7	1.68	1.69	1.74	1.68	1.68	1.73	1.7	1.68	1.68	1.7
AGA	1.76	1.72	1.71	1.75	1.71	1.72	1.72	1.75	1.69	1.73	1.74	1.72	1.72	1.75	1.74	1.74	1.74	1.74
GCU	1.83	1.81	1.83	1.82	1.83	1.84	1.84	1.82	1.82	1.83	1.83	1.84	1.8	1.83	1.83	1.83	1.84	1.83
UUA	2.05	2.05	2.07	2.08	2.06	2.1	2.07	2.08	2.04	2.04	2.05	2.08	2.04	2.06	2.04	2.04	2.05	2.03
